# Supplementary material for: Single and Mixture Toxicity of Boron and Vanadium Nanoparticles in the Soil Annelid Enchytraeus crypticus: A Multi-Biomarker Approach
Source: Nanomaterials (Basel). 2022 Apr 27;12(9):1478. doi: 10.3390/nano12091478 (PMC9100768; doi:10.3390/nano12091478)
Supplement: Supplementary file 1 [file nanomaterials-12-01478-s001.zip]

Archive with 1 entries (1 files):
- nanomaterials-1680298-supplementary.pdf
